# Supplementary material for: Factors Associated with Early Discharge after Thoracoscopic Lobectomy: Results from the Italian VATS Group Registry
Source: J Clin Med. 2022 Dec 11;11(24):7356. doi: 10.3390/jcm11247356 (PMC9781100; doi:10.3390/jcm11247356)
Supplement: Supplementary file 1 [file jcm-11-07356-s001.zip]

Archive with 1 entries (1 files):
- jcm-2003122-supplementary.pdf
